# Supplementary material for: Acyl Chain Specificity of Marine Streptomyces klenkii PhosPholipase D and Its Application in Enzymatic Preparation of Phosphatidylserine
Source: Int J Mol Sci. 2021 Sep 30;22(19):10580. doi: 10.3390/ijms221910580 (PMC8508628; doi:10.3390/ijms221910580)
Supplement: Supplementary file 1 [file ijms-22-10580-s001.zip]

Archive with 1 entries (1 files):
- ijms-1367105-supplementary.pdf
